# Supplementary material for: Systematic meta-analysis of the toxicities and side effects of the targeted drug lenvatinib
Source: Ann Med. 2025 Dec 24;58(1):2598935. doi: 10.1080/07853890.2025.2598935 (PMC12777875; doi:10.1080/07853890.2025.2598935)
Supplement: Supplemental Material [file IANN_A_2598935_SM0031.zip]

Archive with 29 entries (28 files):
- suppl_data/
- suppl_data/PRISMA_2020_checklist.docx
- suppl_data/Supplementary Figure  caption.docx
- suppl_data/Supplementary Figure 1.tif
- suppl_data/Supplementary Figure 10.tif
- suppl_data/Supplementary Figure 11.tif
- suppl_data/Supplementary Figure 2.tif
- suppl_data/Supplementary Figure 3.tif
- suppl_data/Supplementary Figure 4.tif
- suppl_data/Supplementary Figure 5.tif
- suppl_data/Supplementary Figure 6.tif
- suppl_data/Supplementary Figure 7.tif
- suppl_data/Supplementary Figure 8.tif
- suppl_data/Supplementary Figure 9.tif
- suppl_data/Supplementary Table 1.docx
- suppl_data/Supplementary Table 10.docx
- suppl_data/Supplementary Table 11.docx
- suppl_data/Supplementary Table 12.docx
- suppl_data/Supplementary Table 13.docx
- suppl_data/Supplementary Table 14.docx
- suppl_data/Supplementary Table 15.docx
- suppl_data/Supplementary Table 2.docx
- suppl_data/Supplementary Table 3.docx
- suppl_data/Supplementary Table 4.docx
- suppl_data/Supplementary Table 5.docx
- suppl_data/Supplementary Table 6.docx
- suppl_data/Supplementary Table 7.docx
- suppl_data/Supplementary Table 8.docx
- suppl_data/Supplementary Table 9.docx
